# Supplementary material for: In silico prediction of molecular mechanisms of toxicity mediated by the leptospiral PF07598 gene family-encoded virulence-modifying proteins
Source: Front Mol Biosci. 2023 Jan 23;9:1092197. doi: 10.3389/fmolb.2022.1092197 (PMC9900628; doi:10.3389/fmolb.2022.1092197)
Supplement: Supplementary file 2 [file Table1.XLSX]

## Sheet: LA3490 PrankWeb
name	rank	score	probability	sas_points	surf_atoms	center_x	center_y	center_z	residue_ids	surf_atom_ids
pocket1	1	18.39	0.817	106	48	24.4588	4.8933	-20.7201	A_396 A_397 A_398 A_399 A_403 A_405 A_406 A_521 A_523 A_525 A_531 A_532 A_533 A_546 A_548 A_549 A_550 A_551 A_554 A_562 A_575 A_577 A_578 A_579 A_580	3252 3259 3260 3261 3268 3282 3302 3303 3304 3317 3323 4258 4275 4276 4294 4295 4334 4335 4336 4337 4340 4347 4348 4349 4350 4440 4442 4453 4456 4457 4462 4469 4470 4472 4479 4509 4510 4585 4587 4589 4682 4698 4704 4705 4708 4719 4720 4721
pocket2	2	7.15	0.409	79	35	3.6211	-10.966	-3.4938	A_227 A_230 A_270 A_271 A_276 A_277 A_278 A_280 A_291 A_292 A_294 A_454 A_455 A_458 A_462 A_621	1873 1895 2240 2247 2248 2249 2284 2285 2286 2290 2305 2306 2307 2321 2323 2325 2405 2413 2431 3716 3717 3722 3723 3726 3728 3754 3786 3787 5031 5032 5033 5034 5035 5036 5037
pocket3	3	6.85	0.385	62	30	-18.6414	-1.4684	11.7356	A_107 A_108 A_109 A_110 A_123 A_125 A_131 A_133 A_193 A_222 A_224 A_235 A_71	557 867 868 869 873 874 877 883 887 889 890 891 1001 1003 1006 1020 1021 1022 1023 1067 1068 1069 1083 1591 1592 1827 1828 1847 1848 1936
pocket4	4	4.8	0.224	44	19	-16.2124	-12.2109	-19.9498	A_254 A_256 A_300 A_305 A_310 A_320 A_322 A_323	2093 2094 2095 2096 2097 2098 2118 2119 2479 2518 2520 2560 2561 2641 2653 2654 2655 2656 2663
pocket5	5	2.78	0.086	44	25	-6.2131	-3.6221	-18.4519	A_298 A_317 A_320 A_325 A_326 A_327 A_328 A_466 A_467 A_468 A_469	2464 2611 2612 2613 2638 2674 2679 2684 2685 2687 2689 2691 2695 3813 3814 3816 3818 3824 3830 3835 3836 3837 3840 3848 3850
pocket6	6	1.79	0.032	21	17	-30.7347	3.2023	26.2402	A_119 A_155 A_160 A_167 A_168 A_169	962 964 966 967 1279 1280 1281 1282 1283 1284 1333 1334 1384 1385 1386 1387 1405
pocket7	7	1.73	0.03	26	12	9.7258	18.4689	-13.5963	A_490 A_492 A_504 A_507 A_508 A_511 A_517 A_589	4022 4034 4136 4154 4155 4157 4165 4186 4228 4229 4793 4797
pocket8	8	1.69	0.028	25	18	11.6801	-0.3913	-18.6346	A_401 A_402 A_403 A_460 A_470 A_472 A_475 A_476 A_522 A_532	3292 3294 3297 3299 3301 3306 3767 3856 3858 3866 3867 3869 3873 3896 3898 3905 4266 4338
pocket9	9	1.56	0.023	30	19	-9.1797	-20.5471	3.099	A_231 A_261 A_262 A_263 A_265 A_267 A_273 A_275	1906 1907 2164 2170 2173 2176 2179 2181 2184 2186 2198 2199 2216 2217 2218 2260 2261 2274 2275
pocket10	10	1.16	0.011	21	12	-19.807	7.9304	28.9898	A_144 A_149 A_151 A_153 A_162 A_163 A_165	1188 1189 1218 1238 1242 1264 1265 1347 1353 1370 1372 1373
pocket11	11	1.14	0.01	8	8	-9.6743	-11.0275	7.2841	A_191 A_224 A_226 A_231 A_242 A_264	1575 1841 1842 1866 1902 1905 1987 2193
pocket12	12	1.13	0.01	27	17	-28.6022	-5.5574	33.6559	A_154 A_156 A_157 A_169 A_55 A_56 A_57	443 445 451 457 459 1273 1286 1287 1294 1300 1301 1302 1304 1305 1404 1406 1408
pocket13	13	0.58	0.001	11	16	9.9975	-1.3546	10.737	A_341 A_344 A_345 A_350 A_352 A_600 A_603 A_604 A_605 A_608 A_616 A_617	2814 2831 2832 2834 2835 2836 2842 2872 2887 4879 4898 4903 4908 4939 4996 5005
pocket14	14	0.51	0.001	7	9	-17.7094	-10.6689	-8.0952	A_212 A_214 A_257 A_259 A_309	1748 1770 1771 1772 2125 2144 2148 2546 2550

## Sheet: LA0591 PrankWeb
name	rank	score	probability	sas_points	surf_atoms	center_x	center_y	center_z	residue_ids	surf_atom_ids
pocket1	1	15.64	0.762	123	56	5.215	-0.2896	-9.0536	A_114 A_144 A_197 A_202 A_203 A_204 A_205 A_220 A_221 A_222 A_223 A_224 A_226 A_251 A_254 A_70 A_71 A_72 A_73 A_75 A_76 A_77 A_78 A_79 A_80	244 250 252 253 255 259 266 270 271 272 286 288 292 293 295 296 297 298 302 305 311 317 585 825 1256 1291 1297 1300 1301 1302 1307 1310 1311 1313 1325 1326 1328 1329 1330 1439 1443 1447 1454 1456 1457 1458 1459 1467 1469 1473 1474 1489 1699 1700 1701 1723
pocket2	2	7.38	0.427	79	32	-16.4815	-8.5545	-1.9499	A_100 A_104 A_105 A_106 A_122 A_123 A_126 A_155 A_157 A_158 A_288 A_289 A_43 A_93 A_94	26 423 424 425 434 436 479 480 501 509 510 511 512 522 657 666 668 670 695 904 922 923 930 931 932 1988 1989 1990 2000 2001 2002 2003
pocket3	3	4.1	0.176	49	24	-14.0515	9.8075	6.2052	A_184 A_185 A_186 A_187 A_263 A_264 A_265 A_266 A_44 A_45 A_47 A_92	30 33 34 35 39 56 57 415 1148 1149 1150 1154 1160 1161 1162 1163 1167 1792 1797 1803 1807 1811 1816 1818
pocket4	4	3.29	0.119	25	14	-8.8881	15.3887	-0.0421	A_162 A_164 A_176 A_179 A_180 A_183 A_189 A_263	973 982 983 986 1089 1090 1114 1115 1116 1124 1143 1186 1789 1793
pocket5	5	1.78	0.032	33	21	-36.4137	-8.7812	-1.9591	A_274 A_275 A_276 A_277 A_280 A_281 A_282 A_301 A_302 A_303 A_308 A_309	1884 1895 1902 1903 1907 1911 1912 1930 1931 1932 1936 1939 1940 1941 1944 2082 2086 2097 2127 2128 2132
